# Supplementary material for: Intraoperative Augmented Reality for Vitreoretinal Surgery Using Edge Computing
Source: J Pers Med. 2025 Jan 6;15(1):20. doi: 10.3390/jpm15010020 (PMC11766602; doi:10.3390/jpm15010020)
Supplement: Supplementary file 1 [file jpm-15-00020-s001.zip]

Archive with 1 entries (1 files):
- jpm-3361937-supplementary.pdf
